# Supplementary material for: In Vitro and In Silico Evaluation of Red Algae Laurencia obtusa Anticancer Activity
Source: Mar Drugs. 2023 May 24;21(6):318. doi: 10.3390/md21060318 (PMC10301910; doi:10.3390/md21060318)
Supplement: Supplementary file 1 [file marinedrugs-21-00318-s001.zip]

Archive with 11 entries (11 files):
- Figure S1. Ligands interactions in the active site of HIF-2alpha - (A) 0X3, (B) PT2385, (C) PT2399, (D) ULG.png
- Table S1. HIF-2alpha crystallographic complexes found in Protein Data Bank.xlsx
- Table S10. Redocking GoldScore, 8 angstroms.xlsx
- Table S2. HIF-2alpha crystallographic complexes chosen to molecular docking.xlsx
- Table S3. Redocking PLP, 10 angstroms.xlsx
- Table S4. Redocking PLP, 8 angstroms.xlsx
- Table S5. Redocking ChemScore, 10 angstroms.xlsx
- Table S6. Redocking ChemScore, 8 angstroms.xlsx
- Table S7. Redocking ASP, 10 angstroms.xlsx
- Table S8. Redocking ASP, 8 angstroms.xlsx
- Table S9. Redocking GoldScore, 10 angstroms.xlsx
