# Supplementary material for: In Vitro and In Silico Evaluation of Red Algae Laurencia obtusa Anticancer Activity
Source: Mar Drugs. 2023 May 24;21(6):318. doi: 10.3390/md21060318 (PMC10301910; doi:10.3390/md21060318)
Supplement: Supplementary file 1 [file marinedrugs-21-00318-s001.zip › Table S1. HIF-2alpha crystallographic complexes found in Protein Data Bank.xlsx]

## Sheet: Planilha1
PDB code	Ligand		Hydrogen Interactions			Hydrophobic Interactions
3F10	2-Deoxi-8-oxoguanosine		Arg286, Gly30, Gln279, Gln 278, Pro239, Asp241			Ile130, Phe33, Ser125, Phe122, Phe282, Gln222, Phe230, Val244
3F1P	-		-			-
3H7W	2-nitro-N-(thiopen-3-ylmethyl)-4-(trifluoromethyl)aniline		-			Tyr281, Tyr307, Ala277, Asn341, Met289, Ser292, Ile337, Cys339, His248
3H82	N-(furan-2-ylmethyl)-2-nitro-4-(trifluoromethyl)aniline		Tyr307			Thr321, Met289, Ser304, Cys339, His248, Met252, Tyr281, Phe280, Asn341
4GHI	N-(3-chloro-5-fluorophenyl)-4-nitro-2,1,3- benzoxadiazol-5-amine		-			Phe244, Tyr307, Tyr281, Ser292, Ser304, Ile337, His248, Ala277, Asn341
4GS9	N-(3-fluorophenyl)-4-nitro-2,1,3- benzoxadiazol-5-amine		-			Ser246, Phe244, His248, His293, Thr321, Ser304, Tyr281, Asn341,
4XT2	(5S,7R)-5,7-bis(3-bromophenyl)-4,5,6,7-tetrahydrotetrazol[1,5-a]pyrimidine		-			His248, Met252, Met289, Ser292, Cys339, Tyr307, Ala277
4ZP4	-		-			-
4ZPH	Proflavin		Leu344			Arg266, Ser345, Val305, Gln306
4ZQD	N-(3-chloro-5-fluorophenyl)-4-nitro-2,1,3- benzoxadiazol-5-amine		-			Phe254, Ala277, Met252, Ile337, Cys339
5TBM	3-{[(1S)-2,2-difluoro-1-hydroxy-7-(methylsulfonyl)-2,3-dihydro-1H-inden-4-yl]oxy}-5-fluorobenzonitrile		His293			Phe244, Cys339, His248, Met309, Met289, Tyr281, Ser246, Asn341, Thr321
5UFP	3-{[(1S)-7-[(difluoromethyl)sulfonyl]-2,2-difluoro-1-hydroxy-2,3-dihydro-1H-inden-4-yl}oxy)-5-fluorobenzonitrile		His293			Phe280, Ala277, Tyr281, Cys339, Asn341, Met289, Ser246, Tyr307, Met309
6CZW	{2-bromo-3-(3-chloro-5-fluorophenoxy)-6-[(difluoromethyl)sulfonyl]phenyl}methanol		His293			Ala277, Cys339, Met252, Gly323, Ser304, Met289, Tyr307, Tyr281
6D09	3-{[(3R)-4-(difluoromethyl)-2,2-difluoro-3-hydroxy-1,1-dioxo-2,3-dihydro-1H-1-benzothiophen-5-yl]oxy}-5-fluorobenzonitrile		His293			Met309, His248, Thr321, Met252, Cys339, Ser246
6D0B	N-(3-chloro-5-fluorophenyl)-2-nitro-4-[(trifluoromethyl)sulfonyl]aniline		-			Ala277, Ser246, Cys339, His293, Met252, Ser292, Met289, Ser304, Thr321, Asn341, Tyr307, Tyr281
6E3U	3-{[2-(pyrrolidin-1-yl)phenyl]amino}-1H-1lambda~6~,2-benzothiazole-1,1-dione		-			Val302, His293, Met289, Tyr278, Ala277, Tyr307, Phe254, Met252, Leu296
6X21	1-(3-bromo-5-fluorophenoxy)-4-[(difluoromethyl)sulfonyl]-2-nitrobenzene		-			His248, Ser246, Ile337, Cys339, Met252, Ser304, Thr321, Ala277, Met309
6X28	(1R)-4-(3,5-difluorophenoxy)-7-(trifluoromethyl)-2,3-dihydro-1H-inden-1-ol		His293			Leu296, Ala277, Cys339, Met309, Tyr307, Asn341, Leu319, Tyr281, Met289
6X2H	cis-3-({(1S)-7-[dihydroxy(trifluoromethyl)-lambda~4~-sulfanyl]-2,2-difluoro-1-hydroxy-2,3-dihydro-1H-inden-4-yl}oxy)cyclobutane-1-carbonitrile		His293			Met252, His248, Asn341, Ala277, Tyr281, Met289, Ser304
6X37	3-fluoro-5-{[(7R)-7-hydroxy-1-(trifluoromethyl)-6,7-dihydro-5H-cyclopenta[c]pyridin-4-yl]oxy}benzonitrile		His293			His248, Cys339, Tyr281, Met289, Thr321, Leu296
6X3D	(6R,7S)-4-[(3,3-difluorocyclobutyl)oxy]-6-fluoro-1-(trifluoromethyl)-6,7-dihydro-5H-cyclopenta[c]pyridin-7-ol		His293, Ser246			Cys339, Ala277, Met252, Leu296, Met289, Thr321, Tyr281, Asn341
