# Supplementary material for: In Vitro and In Silico Evaluation of Red Algae Laurencia obtusa Anticancer Activity
Source: Mar Drugs. 2023 May 24;21(6):318. doi: 10.3390/md21060318 (PMC10301910; doi:10.3390/md21060318)
Supplement: Supplementary file 1 [file marinedrugs-21-00318-s001.zip › Table S10. Redocking GoldScore, 8 angstroms.xlsx]

## Sheet: Planilha1
Pose	Score	RMSD	Time
0X3|ligand _pdb|mol2|1|dock10	65.8795	0.5529	16157
0X3|ligand _pdb|mol2|1|dock3	65.6702	0.6019	29714
0X3|ligand _pdb|mol2|1|dock4	64.6879	0.7721	26357
0X3|ligand _pdb|mol2|1|dock5	64.6845	0.7029	24370
0X3|ligand _pdb|mol2|1|dock7	64.1484	0.7709	23376
0X3|ligand _pdb|mol2|1|dock2	63.1863	1.9551	27828
0X3|ligand _pdb|mol2|1|dock1	62.3387	2.9686	0.000
0X3|ligand _pdb|mol2|1|dock8	62.1878	1.1008	23227
0X3|ligand _pdb|mol2|1|dock9	58.0451	6.5824	21355
0X3|ligand _pdb|mol2|1|dock6	57.1181	2.2471	24052
