# Supplementary material for: In Vitro and In Silico Evaluation of Red Algae Laurencia obtusa Anticancer Activity
Source: Mar Drugs. 2023 May 24;21(6):318. doi: 10.3390/md21060318 (PMC10301910; doi:10.3390/md21060318)
Supplement: Supplementary file 1 [file marinedrugs-21-00318-s001.zip › Table S2. HIF-2alpha crystallographic complexes chosen to molecular docking.xlsx]

## Sheet: Planilha1
PDB Code	Ligand		Hydrogen Interactions			Hydrophobic Interactions
4GHI	0X3		-			Phe244, Tyr307, Tyr281, Ser292, Ser304, Ile337, His248, Ala277, Asn341, Met252
5TBM	PT2385		His293			Phe244, Cys339, His248, Met309, Met289, Tyr281, Ser246, Asn341, Thr321
5UFP	PT2399		His293			Phe280, Ala277, Tyr281, Cys339, Asn341, Met289, Ser246, Tyr307, Met309
6X28	ULG		His293			Leu296, Ala277, Cys339, Met309, Tyr307, Asn341, Leu319, Tyr281, Met289
