# Supplementary material for: In Vitro and In Silico Evaluation of Red Algae Laurencia obtusa Anticancer Activity
Source: Mar Drugs. 2023 May 24;21(6):318. doi: 10.3390/md21060318 (PMC10301910; doi:10.3390/md21060318)
Supplement: Supplementary file 1 [file marinedrugs-21-00318-s001.zip › Table S3. Redocking PLP, 10 angstroms.xlsx]

## Sheet: Planilha1
Pose	Score	RMSD	Time
0X3|ligand _pdb|mol2|1|dock10	72.2012	0.6653	1000
0X3|ligand _pdb|mol2|1|dock4	71.622	0.6293	1000
0X3|ligand _pdb|mol2|1|dock1	70.7855	0.6914	0.000
0X3|ligand _pdb|mol2|1|dock7	68.4065	0.6879	0.000
0X3|ligand _pdb|mol2|1|dock9	67.9481	0.7301	0.000
0X3|ligand _pdb|mol2|1|dock2	66.6567	1.9313	0.000
0X3|ligand _pdb|mol2|1|dock3	65.1436	1.9685	0.999
0X3|ligand _pdb|mol2|1|dock8	65.0062	1.937	1000
0X3|ligand _pdb|mol2|1|dock5	64.9109	1.9962	0.001
0X3|ligand _pdb|mol2|1|dock6	48.5295	2.6485	1000
