# Supplementary material for: In Vitro and In Silico Evaluation of Red Algae Laurencia obtusa Anticancer Activity
Source: Mar Drugs. 2023 May 24;21(6):318. doi: 10.3390/md21060318 (PMC10301910; doi:10.3390/md21060318)
Supplement: Supplementary file 1 [file marinedrugs-21-00318-s001.zip › Table S4. Redocking PLP, 8 angstroms.xlsx]

## Sheet: Planilha1
Pose	Score	RMSD	Time
0X3|ligand _pdb|mol2|1|dock10	72.4265	0.594	0.000
0X3|ligand _pdb|mol2|1|dock2	72.1538	0.6431	0.000
0X3|ligand _pdb|mol2|1|dock9	71.8056	0.6801	1000
0X3|ligand _pdb|mol2|1|dock1	71.0144	0.6669	0.000
0X3|ligand _pdb|mol2|1|dock5	70.1382	0.6498	0.000
0X3|ligand _pdb|mol2|1|dock7	67.4801	0.6789	0.000
0X3|ligand _pdb|mol2|1|dock4	66.6751	1.9466	0.000
0X3|ligand _pdb|mol2|1|dock3	65.7557	0.6872	0.999
0X3|ligand _pdb|mol2|1|dock6	65.6528	1.959	0.999
0X3|ligand _pdb|mol2|1|dock8	51.0245	2.687	1000
