# Supplementary material for: In Vitro and In Silico Evaluation of Red Algae Laurencia obtusa Anticancer Activity
Source: Mar Drugs. 2023 May 24;21(6):318. doi: 10.3390/md21060318 (PMC10301910; doi:10.3390/md21060318)
Supplement: Supplementary file 1 [file marinedrugs-21-00318-s001.zip › Table S5. Redocking ChemScore, 10 angstroms.xlsx]

## Sheet: Planilha1
Pose	Score	RMSD	Time
0X3|ligand _pdb|mol2|1|dock10	34.7739	1.0543	1000
0X3|ligand _pdb|mol2|1|dock2	34.4761	0.7523	0.000
0X3|ligand _pdb|mol2|1|dock7	34.2461	0.73	1000
0X3|ligand _pdb|mol2|1|dock1	34.1281	3.3483	0.000
0X3|ligand _pdb|mol2|1|dock5	34.0213	0.7242	1000
0X3|ligand _pdb|mol2|1|dock9	34.0009	0.8031	0.000
0X3|ligand _pdb|mol2|1|dock8	33.9664	0.5669	1000
0X3|ligand _pdb|mol2|1|dock3	33.4698	0.7596	0.001
0X3|ligand _pdb|mol2|1|dock6	33.3187	3.3831	0.001
0X3|ligand _pdb|mol2|1|dock4	32.6948	1.9945	1000
