# Supplementary material for: In Vitro and In Silico Evaluation of Red Algae Laurencia obtusa Anticancer Activity
Source: Mar Drugs. 2023 May 24;21(6):318. doi: 10.3390/md21060318 (PMC10301910; doi:10.3390/md21060318)
Supplement: Supplementary file 1 [file marinedrugs-21-00318-s001.zip › Table S6. Redocking ChemScore, 8 angstroms.xlsx]

## Sheet: Planilha1
Pose	Score	RMSD	Time
0X3|ligand _pdb|mol2|1|dock2	35.4196	0.8626	0.001
0X3|ligand _pdb|mol2|1|dock7	34.386	0.646	1000
0X3|ligand _pdb|mol2|1|dock10	34.3227	0.6892	0.001
0X3|ligand _pdb|mol2|1|dock4	32.6516	0.7838	1000
0X3|ligand _pdb|mol2|1|dock5	32.1776	3.3198	1000
0X3|ligand _pdb|mol2|1|dock8	32.024	1.9914	0.000
0X3|ligand _pdb|mol2|1|dock6	29.4264	1.3139	0.001
0X3|ligand _pdb|mol2|1|dock3	28.0734	1.3126	1000
0X3|ligand _pdb|mol2|1|dock9	27.1592	2.1109	1000
0X3|ligand _pdb|mol2|1|dock1	26.3791	2.3232	0.000
