# Supplementary material for: In Vitro and In Silico Evaluation of Red Algae Laurencia obtusa Anticancer Activity
Source: Mar Drugs. 2023 May 24;21(6):318. doi: 10.3390/md21060318 (PMC10301910; doi:10.3390/md21060318)
Supplement: Supplementary file 1 [file marinedrugs-21-00318-s001.zip › Table S7. Redocking ASP, 10 angstroms.xlsx]

## Sheet: Planilha1
Pose	Score	RMSD	Time
0X3|ligand _pdb|mol2|1|dock10	45.9177	0.7934	0.000
0X3|ligand _pdb|mol2|1|dock8	45.6936	1.9901	0.999
0X3|ligand _pdb|mol2|1|dock4	45.5864	0.5097	0.000
0X3|ligand _pdb|mol2|1|dock7	45.3747	0.5719	0.000
0X3|ligand _pdb|mol2|1|dock9	45.1803	0.8425	0.000
0X3|ligand _pdb|mol2|1|dock5	43.9865	1.9553	0.000
0X3|ligand _pdb|mol2|1|dock2	42.6217	1.9945	0.999
0X3|ligand _pdb|mol2|1|dock3	41.8002	0.5009	0.000
0X3|ligand _pdb|mol2|1|dock6	40.3675	1.7644	0.000
0X3|ligand _pdb|mol2|1|dock1	39.8533	3.317	0.000
