# Supplementary material for: In Vitro and In Silico Evaluation of Red Algae Laurencia obtusa Anticancer Activity
Source: Mar Drugs. 2023 May 24;21(6):318. doi: 10.3390/md21060318 (PMC10301910; doi:10.3390/md21060318)
Supplement: Supplementary file 1 [file marinedrugs-21-00318-s001.zip › Table S8. Redocking ASP, 8 angstroms.xlsx]

## Sheet: Planilha1
Pose	Score	RMSD	Time
0X3|ligand _pdb|mol2|1|dock9	45.4738	0.7786	0.000
0X3|ligand _pdb|mol2|1|dock7	44.5834	0.8547	0.000
0X3|ligand _pdb|mol2|1|dock4	44.3137	0.6806	0.000
0X3|ligand _pdb|mol2|1|dock6	43.5535	1.9449	0.000
0X3|ligand _pdb|mol2|1|dock1	42.4809	1.943	0.000
0X3|ligand _pdb|mol2|1|dock8	42.128	0.6785	0.999
0X3|ligand _pdb|mol2|1|dock3	42.0044	0.833	0.000
0X3|ligand _pdb|mol2|1|dock10	41.6192	1.9477	0.000
0X3|ligand _pdb|mol2|1|dock2	40.6522	1.0187	0.999
0X3|ligand _pdb|mol2|1|dock5	38.8448	2.745	0.999
