# Supplementary material for: In Vitro and In Silico Evaluation of Red Algae Laurencia obtusa Anticancer Activity
Source: Mar Drugs. 2023 May 24;21(6):318. doi: 10.3390/md21060318 (PMC10301910; doi:10.3390/md21060318)
Supplement: Supplementary file 1 [file marinedrugs-21-00318-s001.zip › Table S9. Redocking GoldScore, 10 angstroms.xlsx]

## Sheet: Planilha1
Pose	Score	RMSD	Time
0X3|ligand _pdb|mol2|1|dock1	62.8211	0.9155	14595
0X3|ligand _pdb|mol2|1|dock10	63.1285	1.9889	12775
0X3|ligand _pdb|mol2|1|dock2	64.977	0.706	12881
0X3|ligand _pdb|mol2|1|dock3	63.008	0.8727	12728
0X3|ligand _pdb|mol2|1|dock4	63.7091	1.9763	11835
0X3|ligand _pdb|mol2|1|dock5	64.2054	1.8932	11619
0X3|ligand _pdb|mol2|1|dock6	63.8996	0.7381	15006
0X3|ligand _pdb|mol2|1|dock7	65.9279	0.6774	13169
0X3|ligand _pdb|mol2|1|dock8	59.1658	1.1511	0.000
0X3|ligand _pdb|mol2|1|dock9	66.1999	0.6244	11723
